# Supplementary material for: Synthesis and Evaluation of the Antiproliferative Activity of the Derivatives of 3,5-Diaryl-3,4-dihydro-2H-pyrrole-2-carboxylic Acids
Source: Molecules. 2025 Apr 3;30(7):1602. doi: 10.3390/molecules30071602 (PMC11990662; doi:10.3390/molecules30071602)
Supplement: Supplementary file 1 [file molecules-30-01602-s001.zip]

Archive with 1 entries (1 files):
- Tasheva_2025_Molecules_Supplementary Materials.pdf
